# Supplementary material for: Efficient 2-phosphoglycolate degradation is required to maintain carbon assimilation and allocation in the C4 plant Flaveria bidentis
Source: J Exp Bot. 2018 Oct 23;70(2):575–87. doi: 10.1093/jxb/ery370 (PMC6322630; doi:10.1093/jxb/ery370)
Supplement: Supplementary Data Sheet S1 [file ery370_suppl_supplemental_data_sheet_s1.xls]

## Sheet: Tabelle1
			Metabolite contents determined by LC-MS/MS and GC-MS in Flaveria bidentis PGLP-RNAi lines in HC and normal air
					Absolute amounts, pmol per mg-1 FW				Relative amounts, arbitrary units [AU] per mg-1 FW
					Quantified via LC-MS/MS				Quantified via GC-MS
Abbreviations					2PG	Glycerate	2-Oxoglutarate		Lactate	Glycolate	α-Alanine	Malonate	Valine	Leucine	Glycerol	Isoleucine	Proline	Maleate	Glycine	Succinate	Fumarate	Serine	Threonine	Lactulose	Malate	Methionine	Aspartate	GABA	Cysteine	Hydroxyglutarate	Glutamate	Phenylalanine	Xylose	Rhamnose	Aconitate	Shikimate	Citrate	Quinic Acid	Fructose	Mannose	Glucose	Lysine	Mannitol	Tyrosine	Gluconate	Sucrose	Lactose	Maltose	Raffinose
			WT HC	Mean	3.453	467.346	852.108		0.0300214	0.000792907	0.14028	4.14722e-05	0.00269676	0.00055315	0.0257387	0.00087791	0.00197061	0.000362115	0.00241972	0.00161308	0.0198082	0.00831103	0.0030448	0.00011461	0.0678348	0.0157779	0.091881	0.00110861	0.0106966	0.000345456	0.13788	0.000771124	0.00198584	0.00085928	0.00014181	0.00396749	0.0713224	0.147436	0.10834	0.00045135	0.0227354	0.00077981	0.00043425	0.00032095	0.000621615	0.00272679	0.000438803	0.0013405	0.00118097
HC - high CO2 (1%)				SD	0.110373	21.8269	1.88846		0.00649642	0.000122809	0.0260333	2.19913e-05	0.00086914	0.00030678	0.00356234	0.00047268	0.00100078	0.000104217	0.00046207	0.000615695	0.0187251	0.00195356	0.00160322	5.9473e-05	0.0308505	0.000341036	0.0847348	0.000249794	0.00189792	1.49438e-05	0.015808	0.000397224	0.00060757	0.00051233	1.31439e-05	0.00125257	0.017125	0.0509638	0.0924172	5.9342e-05	0.0185633	7.015e-05	6.6496e-05	0.00024176	5.78839e-05	0.00292618	5.13595e-05	0.0005913	0.00110215
LC - low CO2 (0.039%)
LC 1d - 1 day at LC conditions			WT LC 1d	Mean	6.508	1150.77	2894.36		0.0244546	0.000737353	0.068851	5.90048e-05	0.00123139	0.00029764	0.0195968	0.00026871	0.000564435	0.0001858	0.00221471	0.00318495	0.0358538	0.00319151	0.00093496	0.00048802	0.0510095	0.0123687	0.016791	0.00102471	0.0123282	0.000359877	0.0751038	0.000399728	0.00189007	0.00091423	0.00019959	0.00519064	0.0737487	0.263972	0.0180044	0.00038977	0.00864828	0.00097672	0.00038243	0.00067261	0.000799248	0.000469797	0.000417427	0.0010635	0.000474547
LC 1d - 3 days at LC conditions				SD	0.880256	189.028	188.757		0.0065872	7.50783e-05	0.0186851	3.08364e-05	7.3719e-05	0.00010112	0.00466046	6.8199e-05	0.000209957	4.08044e-05	0.00076478	0.000342045	0.0318921	0.00031752	0.0003611	0.00049957	0.0310951	0.0145532	0.0107815	2.60234e-05	0.00229041	6.82654e-05	0.0141945	0.000146117	0.000275	0.00012009	0.000216949	0.0004042	0.0459909	0.0486128	0.00316062	0.00013915	0.0061749	0.0004453	6.524e-05	0.00031092	0.000102747	9.63003e-05	6.88176e-05	9e-06	0.000321519
SD - standard diviation				Ttest to WT HC	0.039675	0.016875	0.004245		0.274144	0.469468	0.00429183	0.390258	0.015231	0.164729	0.0811397	0.0434207	0.0758399	0.0197963	0.674183	0.00722423	0.43635	0.0109878	0.0424672	0.188232	0.471494	0.708512	0.129221	0.528881	0.364402	0.694154	0.00104442	0.129792	0.783618	0.841484	0.614047	0.118869	0.924452	0.0275227	0.159527	0.446633	0.199893	0.415912	0.308467	0.124385	0.023624	0.249263	0.636292	0.462811	0.264521
WT - wild type
L3 - PGLP siRNA Line 3			WT LC 3d	Mean	2.909	1111.28	3828.52		0.0288101	0.000801639	0.0951717	8.02651e-05	0.00139588	0.00027993	0.0221076	0.00026073	0.000171657	0.000749839	0.00206227	0.00458238	0.0745893	0.00240912	0.0006041	0.00055187	0.0918806	0.00898837	0.0193549	0.000885542	0.0101686	0.00036214	0.0786498	0.000403991	0.0015489	0.00098148	0.000163129	0.0128201	0.0747679	0.868749	0.0276826	0.00046418	0.00845099	0.00095314	0.00034664	0.00024965	0.000989643	0.000613128	0.00026636	0.0011035	0.000105175
L11 - PGLP siRNA Line 11				SD	0.826934	147.916	942.401		0.00560405	0.000214074	0.0111771	1.58786e-05	0.00013797	5.3546e-05	0.00424603	5.2993e-05	5.35784e-05	0.000404541	0.00059999	0.00126874	0.0339187	0.00037944	0.00019913	0.00056622	0.015919	0.00234582	0.0179953	5.40069e-05	0.000501502	2.95274e-05	0.0178329	4.58205e-05	0.00023138	7.5046e-05	9.95188e-06	0.00543722	0.0311566	0.313432	0.00478278	0.00012026	0.00439853	0.00045997	0.00012437	0.00016643	0.000367936	0.000199199	8.40672e-05	7.91e-05	1.76453e-05
				Ttest to WT HC	0.453632	0.010154	0.024061		0.787143	0.945887	0.0189713	0.0287888	0.0253994	0.129846	0.23802	0.0409305	0.0138076	0.112808	0.410727	0.0143275	0.0300428	0.00173398	0.0233512	0.17544	0.215262	0.00770088	0.145056	0.13147	0.607305	0.352243	0.00252466	0.115968	0.227498	0.653613	0.04142	0.0514764	0.852708	0.0170404	0.131929	0.854633	0.184903	0.484393	0.260415	0.644327	0.0955264	0.199577	0.0192497	0.529268	0.0987953
				Ttest to WT LC 1d	0.051955	0.789844	0.27947		0.35271	0.591433	0.0520226	0.266156	0.0801358	0.767381	0.456096	0.859546	0.0140503	0.0322317	0.799356	0.0775396	0.186291	0.0346787	0.159692	0.87126	0.0578472	0.71311	0.815033	0.0035301	0.115037	0.953458	0.766207	0.957406	0.106378	0.378884	0.748477	0.0340702	0.97192	0.0111334	0.0297494	0.449318	0.960181	0.943674	0.62845	0.0533932	0.357348	0.309253	0.0466956	0.433938	0.0615873
					2PG	Glycerate	2-Oxoglutarate		Lactate	Glycolate	α-Alanine	Malonate	Valine	Leucine	Glycerol	Isoleucine	Proline	Maleate	Glycine	Succinate	Fumarate	Serine	Threonine	Lactulose	Malate	Methionine	Aspartate	GABA	Cysteine	Hydroxyglutarate	Glutamate	Phenylalanine	Xylose	Rhamnose	Aconitate	Shikimate	Citrate	Quinic Acid	Fructose	Mannose	Glucose	Lysine	Mannitol	Tyrosine	Gluconate	Sucrose	Lactose	Maltose	Raffinose
			L3 HC	Mean	11.429	370.637	20350.6		0.0338631	0.000996427	0.12028	3.24272e-05	0.00204335	0.00041555	0.0211987	0.00059004	0.00130978	0.000429123	0.00143788	0.00267583	0.0213144	0.00357728	0.0018846	0.00055812	0.0645913	0.033561	0.0590373	0.00206758	0.00978094	0.000412221	0.14033	0.0010455	0.00172519	0.00170197	0.000140292	0.00661749	0.0699037	0.252144	0.248186	0.00055562	0.0445569	0.00102341	0.00042286	0.00037684	0.000839282	0.000967971	0.000436608	0.0015462	0.000696847
				SD	5.61301	21.3645	3607.02		0.00538047	0.000106188	0.0267141	9.89613e-06	0.00030872	0.0001766	0.00288836	0.00022701	9.56064e-06	7.00393e-05	0.00019794	0.00101561	0.00731856	0.00290816	0.00104835	0.00037609	0.00112011	0.00782701	0.0403723	0.00111564	0.000758849	8.40895e-05	0.0224933	0.000359559	0.00031531	0.00073723	4.91519e-05	0.00459344	0.0291027	0.185783	0.0585358	0.00011826	0.0277618	0.00020214	2.1271e-05	0.00020524	5.60632e-05	0.00112122	0.000188567	0.0008496	0.000544077
				Ttest WT HC	0.182278	0.016061	0.591422		0.445367	0.0707935	0.365244	0.542845	0.276704	0.523149	0.132394	0.381894	0.44093	0.384452	0.0194556	0.196103	0.90199	0.0793498	0.329842	0.0618667	0.865984	0.0231019	0.568153	0.146794	0.577509	0.169167	0.88087	0.39087	0.533924	0.131419	0.953891	0.38962	0.937928	0.399797	0.131011	0.199153	0.263631	0.0701231	0.790548	0.761064	0.0119108	0.376762	0.982647	0.748005	0.521691
			L3 LC 1d	Mean	1384.68	290.633	19402.4		0.025507	0.00180488	0.044474	3.38963e-05	0.00179946	0.00069495	0.015653	0.00090607	8.01573e-06	0.000273584	0.00156312	0.00973964	0.0220599	0.00070356	0.00063483	0.00028524	0.0715005	0.013463	0.0287235	0.00129966	0.013255	0.000293889	0.124739	0.000480153	0.00157461	0.00191177	0.000171337	0.00396843	0.108948	0.224579	0.0561875	0.00058798	0.0329044	0.00214727	0.00038788	0.00056081	0.00214354	0.000437251	0.000366685	0.00086046	0.000578293
				SD	497.967	220.487	453.104		0.00503738	0.000982689	0.034336	1.234e-05	0.0024289	0.00126183	0.00210819	0.00165407	7.19325e-06	5.85167e-05	0.00084491	0.0110238	0.0157335	0.00047964	0.00057576	0.00036703	0.0308538	0.0078929	0.0318663	0.000463365	0.000961789	6.14235e-05	0.0172052	0.000128949	0.0002152	0.00040853	0.000151408	0.00036312	0.0451534	0.167759	0.00407133	0.00022499	0.0270472	0.0017317	8.481e-05	0.00051001	0.000373789	0.000237204	0.000154518	0.00020456	0.000309117
				Ttest to L3 HC	0.059907	0.544129	0.74761		0.088262	0.224597	0.0253802	0.8729	0.872558	0.725243	0.0313969	0.761233	4.22342e-05	0.0236429	0.814922	0.329437	0.943213	0.166542	0.0959132	0.379394	0.720701	0.0680147	0.314546	0.332686	0.0118488	0.0820222	0.437778	0.0624071	0.482337	0.646536	0.752504	0.375718	0.252391	0.844908	0.00847877	0.863313	0.600822	0.324614	0.526432	0.587541	0.00977023	0.467443	0.611193	0.24568	0.726346
				Ttest to WT 1d LC	0.059511	0.01812	0.0922133		0.808125	0.0734295	0.2588	0.181307	0.656605	0.553312	0.174013	0.470521	0.0379679	0.0490483	0.378084	0.279499	0.478061	0.00169809	0.411116	0.537234	0.385609	0.912007	0.504692	0.274957	0.483769	0.200705	0.00848053	0.484368	0.120816	0.00337702	0.85585	0.00916258	0.316623	0.667777	0.00021265	0.184654	0.13094	0.23833	0.926701	0.721029	0.000445264	0.836502	0.570479	0.160965	0.658184
			L3 LC 3d	Mean	1704.82	384.28	10015.2		0.0311435	0.0111946	0.0130851	4.83164e-05	0.00806166	0.00365763	0.0176233	0.00681424	6.11734e-05	0.000284135	0.00585612	0.0337638	0.0200698	0.00179852	0.00354445	0.0003589	0.0607522	0.0202859	0.0299669	0.00256136	0.0127098	0.000411341	0.0189211	0.0101204	0.00338483	0.00105084	0.000756737	0.00385071	0.143716	0.15052	0.0947175	0.00096242	0.0295623	0.00512682	0.00040973	0.00213614	0.00163824	0.00123996	0.000353247	0.00082754	0.000176476
				SD	176.698	96.1418	1649.24		0.00810107	0.00276569	0.00523547	2.03534e-05	0.00920316	0.00533308	0.00377848	0.00922183	2.69494e-06	0.00010387	0.00147116	0.0197134	0.00995751	0.00044839	0.00373421	0.00027325	0.043512	0.0077121	0.0374215	0.00142816	0.00175943	8.91982e-05	0.00748711	0.00315118	0.00075268	0.0008376	0.000220846	0.00277702	0.020288	0.141793	0.0503726	0.00030326	0.0178533	0.00348431	8.0513e-05	0.00130892	0.00112852	0.000359939	0.000103339	0.00014399	3.15393e-05
				Ttest to L3 HC	0.001016	0.822168	0.0197106		0.639062	0.00309293	0.00241605	0.27463	0.319497	0.351432	0.232868	0.305695	3.16429e-05	0.0936102	0.0112627	0.052561	0.869998	0.354183	0.496829	0.449931	0.887298	0.157276	0.369711	0.643083	0.0975664	0.989975	0.00266012	0.00772877	0.0168026	0.334741	0.00917712	0.422425	0.010394	0.445756	0.0509448	0.181151	0.47537	0.103459	0.798269	0.0739506	0.398813	0.709555	0.481591	0.222102	0.17351
				Ttest to L3 LC 1d	0.355337	0.542012	0.00491811		0.282027	0.00133756	0.185759	0.271188	0.236271	0.321135	0.397556	0.254049	0.01028	0.865331	0.0231726	0.0918861	0.856824	0.0446326	0.174451	0.758413	0.700911	0.344527	0.961292	0.208477	0.606172	0.0731637	0.000615441	0.00611049	0.00359751	0.114158	0.0193237	0.945461	0.2097	0.52522	0.257143	0.117088	0.861343	0.176517	0.74217	0.0660906	0.427887	0.0321179	0.889774	0.830889	0.0801344
				Ttest to WT 3d LC	0.001	0.002038	0.00499901		0.652419	0.000573678	8.37487e-05	0.0481143	0.197665	0.252235	0.165661	0.205064	0.0514648	0.0672615	0.0240433	0.0282626	0.0458607	0.107642	0.166877	0.561851	0.227632	0.0721765	0.627519	0.0574388	0.0320819	0.335305	0.00305047	0.00139791	0.00345651	0.874395	0.00259691	0.0636709	0.00998259	0.00891438	0.0409605	0.0281183	0.0660826	0.055136	0.427102	0.0288214	0.316383	0.0306467	0.289687	0.0437286	0.0118718
					2PG	Glycerate	2-Oxoglutarate		Lactate	Glycolate	α-Alanine	Malonate	Valine	Leucine	Glycerol	Isoleucine	Proline	Maleate	Glycine	Succinate	Fumarate	Serine	Threonine	Lactulose	Malate	Methionine	Aspartate	GABA	Cysteine	Hydroxyglutarate	Glutamate	Phenylalanine	Xylose	Rhamnose	Aconitate	Shikimate	Citrate	Quinic Acid	Fructose	Mannose	Glucose	Lysine	Mannitol	Tyrosine	Gluconate	Sucrose	Lactose	Maltose	Raffinose
			L11 HC	Mean	15.118	369.75	1152.45		0.0291322	0.000875987	0.134779	6.56653e-05	0.00247871	0.00045352	0.0230677	0.00067594	0.002346	0.0004709	0.00217264	0.00218264	0.0229876	0.00575096	0.00238727	0.00059923	0.0730532	0.0204666	0.0569559	0.000941017	0.0124372	0.00040987	0.140924	0.000749218	0.00156397	0.00178194	0.000182484	0.00652475	0.075646	0.23574	0.0619633	0.00049635	0.0146642	0.00090781	0.00034451	0.0007616	0.000717244	0.0037597	0.000422987	0.00131508	0.00066046
				SD	5.32566	170.743	220.59		0.00308422	3.29828e-05	0.0581336	1.56918e-05	0.00098844	0.00024744	0.00256235	0.00035761	0.00191837	0.00014418	0.0002342	0.000521607	0.00918969	0.00425226	0.00132775	0.0006282	0.0315409	0.00789458	0.0283529	0.000130083	0.00165874	6.35572e-05	0.0322642	0.000133852	0.00034601	0.00056201	9.10282e-05	0.00071215	0.0361192	0.116893	0.00711225	5.4188e-05	0.00196317	3.0775e-05	0.0001567	0.00035975	6.67704e-05	0.0017243	7.99519e-05	0.00021533	0.000619638
				Ttest WT HC	0.090356	0.50678	0.194038		0.812918	0.239169	0.868544	0.123475	0.751668	0.631209	0.269165	0.520974	0.773147	0.267191	0.441704	0.241277	0.80056	0.384438	0.550849	0.175438	0.82087	0.361781	0.46409	0.278935	0.297735	0.0959301	0.873549	0.920164	0.272953	0.0514076	0.410478	0.017879	0.838777	0.282842	0.355612	0.351268	0.420394	0.0155729	0.33231	0.0882641	0.0736335	0.565339	0.750557	0.947647	0.441804
			L11 LC 1d	Mean	2509.76	211.221	150.015		0.0413476	0.0105106	0.00243332	7.96355e-05	0.0109909	0.0043358	0.0147186	0.00462511	4.43653e-05	0.000221294	0.00255272	0.0400947	0.0429808	0.00113234	0.00215809	0.00052365	0.0628896	0.00381172	0.001656	0.0323535	0.0104469	0.000376469	0.00267126	0.00971443	0.00202843	0.00196562	0.000506152	0.00454173	0.158615	0.066317	0.126334	0.00112015	0.0571142	0.00662222	0.00061557	0.00263723	0.00310279	0.000803	0.000392239	0.00107567	0.000278267
				SD	242.242	13.8803	33.7462		0.00621392	0.00189171	0.00129107	3.29781e-05	0.00519292	0.00317208	0.0018175	0.0029009	5.47379e-05	5.55154e-05	9.4315e-05	0.0128331	0.0115776	0.00070813	0.00074037	0.00045843	0.0295553	0.00306089	0.000998736	0.00978753	0.000520187	9.03451e-05	0.000158066	0.00274208	6.9966e-05	0.00039632	5.61183e-05	0.00196494	0.0293781	0.0418443	0.059127	0.00011153	0.0419683	0.00182671	8.6847e-05	0.00043204	0.00105234	6.7e-06	0.000128419	6.9701e-05	0.000336923
				Ttest to L11 HC	0.000821	0.178405	0.023894		0.012493	5.21789e-05	0.00388347	0.473251	0.0181244	0.0504464	0.00180306	0.0354688	0.0533961	0.017884	0.127281	0.00104989	0.0791399	0.0758562	0.8012	0.852295	0.654766	0.00767751	0.00799867	0.000675312	0.0681549	0.56749	0.00175915	0.00107852	0.038988	0.612418	0.000920619	0.11445	0.0366956	0.0342229	0.0761923	0.00095542	0.0898078	0.00077406	0.0232188	0.00054861	0.00399759	0.0841985	0.698462	0.241895	0.320091
				Ttest to WT 1d LC	0.000812	0.001011	0.002432		0.00560195	0.000179772	0.00664555	0.0446003	0.0236345	0.106653	0.355757	0.102127	0.330531	0.922137	0.248768	0.0138608	0.00821585	0.180008	0.030488	0.69049	0.559657	0.157618	0.134014	0.00301074	0.992714	0.0547053	0.073574	0.00408405	0.0796652	0.591864	0.002525	0.344392	0.0716966	0.0716772	0.0882932	0.0224526	0.438536	0.0130991	0.0470226	0.00061453	0.0742964	0.148249	0.55983	0.368317	0.154538
				Ttest to L3 1d LC	0.038591	0.544905	0.001741		0.00744728	0.000181302	0.0499906	0.040772	0.0184467	0.0768903	0.526929	0.0675058	0.427166	0.242415	0.215208	0.0115242	0.111976	0.411487	0.0273386	0.447835	0.700857	0.0709511	0.14043	0.00304182	0.00214386	0.181342	0.000251928	0.00432237	0.00703079	0.856166	0.00875149	0.645302	0.161519	0.116878	0.109692	0.0139117	0.369614	0.0119896	0.0179448	0.00080258	0.136616	0.130457	0.807697	0.263583	0.237375
			L11 LC 3d	Mean	2666.65	499.805	182.353		0.0358384	0.00803	0.0095537	6.04791e-05	0.0469318	0.0252538	0.0179245	0.0316516	0.00128757	0.00040039	0.00403622	0.0599336	0.031006	0.00967917	0.0109513	0.00026222	0.0350576	0.0119854	0.0119564	0.0290525	0.0089368	0.000594833	0.005635	0.0139005	0.0042839	0.00078659	0.0127305	0.00217971	0.208189	0.0297095	0.243028	0.00174096	0.0691067	0.0126468	0.00058545	0.007318	0.00345301	0.000620115	0.000334802	0.00106872	0.000178732
				SD	227.761	108.638	1.7251		0.00848093	0.00125671	0.00460065	7.2123e-06	0.00674557	0.00398671	0.00069057	0.0135963	0.000425139	0.000193413	0.00024257	0.00742297	0.0047972	0.00314366	0.00338514	0.00012529	0.027579	0.0071486	0.00767556	0.0063943	0.00068249	0.000129797	0.00137622	0.00302189	0.00113	0.00084833	0.00152506	0.00145282	0.0309284	0.0327533	0.0835919	0.00044244	0.021012	0.00217716	7.7686e-05	0.00108807	0.000998327	0.00040918	9.73374e-05	0.00033036	0.000152434
				Ttest to L11 HC	0.000571	0.459368	0.013886		0.187763	2.75734e-05	0.00512208	0.570075	4.1e-05	5.099e-05	0.00820745	0.00387173	0.322727	0.580142	0.00066527	1.71178e-05	0.188528	0.187912	0.00523839	0.333217	0.119656	0.204074	0.0221128	0.000268431	0.0277819	0.0429301	0.000337667	0.00012776	0.00368012	0.0982037	1.29299e-05	0.00317039	0.00847476	0.0145964	0.00500172	0.00519008	0.00209561	0.00010075	0.0330637	8.4893e-05	0.00156012	0.0293651	0.210992	0.340077	0.181822
				Ttest to L11 LC 1d	0.459644	0.015736	0.001679		0.335011	0.07162	0.0246285	0.299695	0.00048561	0.00056186	0.0164517	0.00809499	0.00115084	0.125363	0.00420951	0.0645256	0.114471	0.00182182	0.0117344	0.31342	0.217682	0.0901753	0.0374481	0.636344	0.0203645	0.0327854	0.0151521	0.118663	0.00724711	0.0453866	1.45869e-05	0.169412	0.114421	0.217444	0.0964534	0.0677954	0.62758	0.0103729	0.623688	0.00049033	0.646287	0.591034	0.502681	0.979464	0.609733
				Ttest to WT 3d LC	0.000563	0.016069	0.024893		0.215983	2.81549e-05	7.72748e-06	0.0637496	3.3783e-05	4.863e-05	0.0997786	0.00362478	0.00199842	0.170092	0.00615749	2.30089e-05	0.0438115	0.00372366	0.00147024	0.356401	0.0118002	0.528159	0.478078	0.000265602	0.0390233	0.0128864	0.000181704	0.000109903	0.00318382	0.663294	1.26667e-05	0.030654	0.00246283	0.00272169	0.00212792	0.00142033	0.00131782	0.00011994	0.0173102	4.4271e-05	0.00357574	0.976954	0.376009	0.867893	0.374735
				Ttest to L3 3d LC	0.004453	0.296936	0.308589		0.45388	0.0932554	0.385514	0.302978	0.00168197	0.00207881	0.880505	0.0232872	0.0183615	0.330326	0.106365	0.0977815	0.107535	0.00841729	0.0430478	0.543858	0.357018	0.243359	0.382112	0.00042107	0.018128	0.0586269	0.0158091	0.168327	0.233591	0.67308	0.000176334	0.408023	0.0200148	0.14792	0.0432521	0.0485125	0.0474545	0.0227061	0.0200341	0.00263666	0.0526526	0.120161	0.803661	0.310881	0.981272
