# Supplementary material for: Efficient 2-phosphoglycolate degradation is required to maintain carbon assimilation and allocation in the C4 plant Flaveria bidentis
Source: J Exp Bot. 2018 Oct 23;70(2):575–87. doi: 10.1093/jxb/ery370 (PMC6322630; doi:10.1093/jxb/ery370)
Supplement: Supplementary Data Sheet S2 [file ery370_suppl_supplemental_data_sheet_s2.xls]

## Sheet: Net CO2 Uptake (A)
			Gas-exchange parameters of Flaveria bidentis PGLP-RNAi lines at varying oxygen concentrations
								Net CO2 uptake (A)
			Wild type Fb
			5% oxygen					21% oxygen						40% oxygen
			Time (min)	Mean	SE			Time (min)	Mean	SE	Ttest to WT 5% O2			Time (min)	Mean	SE	Ttest to WT 5% O2	Ttest to WT 21% O2
			3	25.3166	1.13142			3	27.2201	0.587817	0.18607			3	26.2107	0.599804	0.511193	0.274685
			6	27.2853	1.26387			6	27.5475	0.681417	0.861142			6	25.8402	0.555413	0.335527	0.100156
			9	28.5003	1.28598			9	27.8169	0.601814	0.647327			9	25.6787	0.598016	0.0937812	0.045277
			12	28.9379	1.24317			12	27.8819	0.7202	0.490046			12	25.4277	0.783279	0.0541024	0.0605604
			15	29.193	1.12439			15	27.7837	0.617826	0.31412			15	25.3664	0.71179	0.0282236	0.0426377
			18	29.3363	1.02524			18	27.9354	0.610446	0.284848			18	25.1746	0.856109	0.0206942	0.0392847
			21	29.5011	0.997638			21	27.9407	0.588194	0.226543			21	25.0297	0.837382	0.0139214	0.0293851
			24	29.5112	0.864457			24	27.9338	0.598556	0.184245			24	25.1816	1.04878	0.0189429	0.0628732
			27	29.5608	0.9295			27	28.1856	0.572666	0.254586			27	24.8121	0.934449	0.0113264	0.0217143
			30	29.1744	0.865142			30	28.1024	0.642208	0.358183			30	24.7193	0.923687	0.0125145	0.0237851
			33	29.1811	0.857616			33	27.9181	0.749648	0.309961			33	24.6649	1.12984	0.0189833	0.0533512
			36	29.083	0.792021			36	27.9976	0.60858	0.318915			36	24.4395	1.10911	0.0143698	0.0306561
			39	29.168	0.769599			39	28.1181	0.65411	0.338644			39	24.4012	1.11608	0.0125768	0.0283057
			42	29.24	0.812613			42	27.9679	0.669725	0.272477			42	24.6637	1.15614	0.0177227	0.0482601
			45	28.8599	0.693994			45	28.0247	0.684163	0.424366			45	24.4142	1.03719	0.0118929	0.0271267
			48	28.6925	0.913073			48	28.0463	0.641268	0.583582			48	24.5853	1.26334	0.0388054	0.0502759
			51	29.1603	0.856766			51	28.0947	0.640605	0.357665			51	24.1028	1.13854	0.012081	0.0223484
			54	29.0843	0.769405			54	28.0009	0.710493	0.340802			54	23.9694	1.27352	0.0138403	0.0326574
			57	29.1365	0.685176			57	28.1078	0.642098	0.315297			57	24.0174	1.19971	0.0100255	0.0238219
			60	29.0633	0.839353			60	28.069	0.707193	0.399903			60	24.0197	1.23332	0.0148438	0.0292497
			PGLP siRNA L3
			5% oxygen					21% oxygen						40% oxygen
			Time (min)	Mean	SE	Ttest to WT 5% O2		Time (min)	Mean	SE	Ttest to WT 5% O2	Ttest to WT 21% O2		Time (min)	Mean	SE	Ttest to WT 5% O2	Ttest to WT 21% O2	Ttest to WT 40% O2
			3	22.21	1.28601	0.136386		3	18.96	1.07487	0.0100446	0.00549056		3	14.24	1.09443	0.00100618	0.0371588	0.00014612
			6	22.84	1.16016	0.0495544		6	18.61	1.11269	0.00366938	0.0039827		6	13.6	1.06801	0.00042344	0.0313391	0.00010626
			9	23.57	0.537761	0.0245382		9	18.36	0.957317	0.00149581	0.00190089		9	13.46	1.12252	0.000319687	0.02942	0.0001422
			12	24.14	0.290315	0.0275295		12	18.13	0.922674	0.00096218	0.00096491		12	12.93	1.05509	0.000188257	0.0205953	0.00019165
			15	24.6	0.351046	0.0218321		15	18.06	1.00701	0.00074515	0.0021594		15	12.97	1.12937	0.000200017	0.0283291	0.00018908
			18	24.78	0.433083	0.0151184		18	18.22	1.07861	0.00089352	0.00318525		18	12.7	1.0317	0.000116975	0.0207702	0.00023267
			21	24.74	0.54699	0.0109295		21	18.07	0.991297	0.00054737	0.00209762		21	12.55	1.07842	0.000138306	0.019648	0.00024032
			24	24.74	0.525315	0.00624372		24	18.16	1.13614	0.001254	0.00417419		24	12.3	0.986138	9.45227e-05	0.0175512	0.00034173
			27	24.92	0.487274	0.0093348		27	18.27	0.992466	0.00057967	0.0022057		27	12.48	0.990278	8.92949e-05	0.0144588	0.00029383
			30	25.06	0.569623	0.0114728		30	18.17	1.17991	0.00173304	0.0042069		30	12.27	1.03103	0.000136325	0.0196325	0.00029111
			33	25	0.583945	0.0106623		33	18.22	1.17635	0.00175577	0.00341544		33	12.24	0.925792	6.95413e-05	0.0162249	0.0004815
			36	24.92	0.523483	0.00775834		36	18.43	1.10352	0.00158156	0.0037548		36	12.22	0.872757	5.62958e-05	0.0115857	0.00045561
			39	24.9	0.501529	0.00620093		39	18.12	1.32777	0.00390169	0.00681989		39	12.27	0.801294	3.4555e-05	0.0196644	0.00044193
			42	24.96	0.594412	0.00824544		42	18.3	1.30833	0.00340412	0.00681645		42	12.11	0.954661	8.95776e-05	0.0187689	0.00051538
			45	24.86	0.581328	0.00691341		45	18.19	1.21488	0.00338116	0.00447016		45	11.63	0.834106	5.20489e-05	0.0112609	0.00027485
			48	24.9	0.486849	0.018076		48	18.24	1.29434	0.00311747	0.00664751		48	11.71	0.897577	5.52075e-05	0.0143659	0.00059125
			51	24.8	0.463102	0.00867107		51	18.47	1.26755	0.00285943	0.00642194		51	11.66	0.888957	4.72989e-05	0.0117187	0.00046904
			54	24.73	0.518607	0.00583188		54	18.33	1.29987	0.00383513	0.00606711		54	11.41	0.924784	7.24742e-05	0.012258	0.00070207
			57	24.88	0.505948	0.00422495		57	18.28	1.21266	0.00324985	0.00493603		57	11.46	0.832582	4.79015e-05	0.00978105	0.00051053
			60	24.88	0.387456	0.00981665		60	18.19	1.13544	0.00154466	0.00296483		60	11.41	0.78121	2.39082e-05	0.0079583	0.00052737
			PGLP siRNA L11
			5% oxygen					21% oxygen						40% oxygen
			Time (min)	Mean	SE	Ttest to WT 5% O2		Time (min)	Mean	SE	Ttest to WT 5% O2	Ttest to WT 21% O2		Time (min)	Mean	SE	Ttest to WT 5% O2	Ttest to WT 21% O2	Ttest to WT 40% O2
			3	10.61	0.671427	0.000160242		3	2.62	0.319835	0.00011902	1.05643e-06		3	0.51	0.144225	0.000158225	0.0163696	9.19002e-06
			6	10.06	0.928873	0.000115774		6	2.1	0.137717	0.00024251	2.35036e-05		6	0.41	0.314517	0.000116488	0.00800502	3.14865e-07
			9	9.45	0.650478	0.000119165		9	1.79	0.222767	0.00017532	4.02581e-06		9	0.25	0.240547	0.000139186	0.00952639	3.81523e-07
			12	8.91	0.57627	0.000101614		12	1.71	0.319562	0.00010107	4.22213e-06		12	0.65	0.0534027	0.000181835	0.0306102	1.37633e-06
			15	8.63	0.329482	0.000154997		15	1.14	0.38768	3.7798e-05	5.56692e-07		15	0.33	0.118872	0.000112872	0.116696	8.36554e-07
			18	8.49	0.394832	6.26332e-05		18	1	0.329143	3.0641e-05	8.66289e-07		18	0.27	0.0737065	8.99979e-05	0.0934439	2.09299e-06
			21	8.01	0.219688	0.000128238		21	1.18	0.209972	5.4726e-05	3.75013e-06		21	0.17	0.101856	7.04987e-05	0.0383492	3.87309e-05
			24	7.67	0.461399	1.04568e-05		24	0.98	0.323405	1.08e-05	7.84523e-07		24	0.04	0.0700055	5.05513e-05	0.0464661	5.44596e-06
			27	7.23	0.17288	0.0001051		27	1.05	0.168339	4.9279e-05	5.58193e-06		27	0.11	0.204025	3.64001e-05	0.0232462	3.53682e-06
			30	6.7	0.311829	2.9297e-05		30	1.4	0.1796	3.7219e-05	9.82977e-06		30	0.18	0.155966	3.72752e-05	0.00682588	3.36944e-06
			33	6.26	0.156611	7.58419e-05		33	1.15	0.0674996	5.7762e-05	4.29829e-05		33	0.46	0.30299	1.20307e-05	0.088365	1.02958e-05
			36	6.15	0.313001	1.51428e-05		36	0.81	0.0802558	4.1693e-05	1.88003e-05		36	0.17	0.14164	2.86128e-05	0.0172636	8.67944e-06
			39	5.53	0.266194	1.7515e-05		39	1.01	0.134872	2.8907e-05	1.63802e-05		39	0.08	0.133582	2.63023e-05	0.00818995	8.8402e-06
			42	5.62	0.216458	3.67544e-05		42	1	0.061132	4.8295e-05	2.96925e-05		42	0.1	0.0631582	4.36825e-05	0.00051479	9.86696e-06
			45	5.44	0.364595	3.10602e-06		45	0.66	0.0476204	3.0544e-05	3.19724e-05		45	0.08	0.13919	1.68903e-05	0.0160153	6.15559e-06
			48	5.61	0.42298	1.60794e-05		48	0.4	0.165111	4.7769e-05	1.02455e-05		48	0.15	0.0525896	6.72058e-05	0.328103	0.000208709
			51	5	0.256023	3.31312e-05		51	0.65	0.142069	4.0801e-05	1.33468e-05		51	0.21	0.1531	3.66185e-05	0.104479	1.06936e-05
			54	4.71	0.167881	3.67038e-05		54	0.97	0.33874	4.2455e-06	2.67017e-06		54	0.27	0.142534	2.55092e-05	0.129883	1.91716e-05
			57	4.65	0.231771	1.06644e-05		57	0.68	0.0965218	2.2708e-05	1.99563e-05		57	0.38	0.154147	1.06296e-05	0.208092	0.00019544
			60	4.34	0.0882537	7.42602e-05		60	0.69	0.20502	2.536e-05	1.16526e-05		60	0.12	0.089588	4.22871e-05	0.135494	0.00020774

## Sheet: Conductance
			Gas-exchange parameters of Flaveria bidentis PGLP siRNA lines at varying oxygen concentrations
								Stomatal conductance (gs)
			Wild type Fb
			5% oxygen					21% oxygen						40% oxygen
			Time (min)	Mean	SE			Time (min)	Mean	SE	Ttest to WT 5% O2			Time (min)	Mean	SE	Ttest to WT 5% O2	Ttest to WT 21% O2
			3	0.56	0.0299946			3	0.37	0.0156086	0.00123876			3	0.3	0.0161699	0.00025154	0.021965
			6	0.53	0.0394751			6	0.36	0.015246	0.00705482			6	0.3	0.0167351	0.00163295	0.0322896
			9	0.51	0.0400222			9	0.36	0.0152243	0.012187			9	0.3	0.0166577	0.00301531	0.0471341
			12	0.49	0.0351185			12	0.35	0.0156073	0.0125977			12	0.3	0.0169834	0.00304354	0.0664904
			15	0.47	0.0297568			15	0.35	0.0163528	0.00996879			15	0.3	0.0170494	0.00235557	0.0943691
			18	0.46	0.0258396			18	0.34	0.016346	0.00787564			18	0.3	0.0173997	0.00194293	0.117915
			21	0.45	0.0221728			21	0.34	0.0169575	0.00661652			21	0.3	0.0174273	0.00152594	0.139284
			24	0.45	0.0199492			24	0.34	0.0163205	0.00491225			24	0.3	0.017732	0.00130884	0.153673
			27	0.44	0.0186032			27	0.34	0.0168936	0.00493032			27	0.3	0.0175829	0.00123749	0.173827
			30	0.44	0.0184264			30	0.33	0.0164453	0.00494501			30	0.3	0.0176359	0.00138126	0.186491
			33	0.44	0.0189146			33	0.33	0.0168231	0.00611625			33	0.3	0.0181084	0.00182695	0.216125
			36	0.43	0.0183978			36	0.33	0.0166986	0.00667768			36	0.3	0.0177833	0.00186235	0.208647
			39	0.43	0.0181765			39	0.33	0.0170725	0.00785206			39	0.3	0.018039	0.00223751	0.234767
			42	0.42	0.0186822			42	0.33	0.0168364	0.00933045			42	0.3	0.01817	0.00283841	0.246602
			45	0.42	0.0186368			45	0.33	0.0172	0.0115238			45	0.29	0.017927	0.00322042	0.25399
			48	0.41	0.0186985			48	0.32	0.016962	0.0133271			48	0.29	0.0180505	0.0039299	0.265007
			51	0.41	0.018706			51	0.32	0.0173122	0.0171262			51	0.29	0.0182782	0.00508244	0.28907
			54	0.4	0.0178099			54	0.32	0.017367	0.0192129			54	0.29	0.0184212	0.00572175	0.303185
			57	0.4	0.0177456			57	0.32	0.0174416	0.0235922			57	0.29	0.0180653	0.00689406	0.323203
			60	0.39	0.0174359			60	0.32	0.0172765	0.0305972			60	0.29	0.0181893	0.00829678	0.301435
			PGLP siRNA L3
			5% oxygen					21% oxygen						40% oxygen
			Time (min)	Mean	SE	Ttest to WT 5% O2		Time (min)	Mean	SE	Ttest to WT 5% O2	Ttest to WT 21% O2		Time (min)	Mean	SE	Ttest to WT 5% O2	Ttest to WT 21% O2	Ttest to WT 40% O2
			3	0.44	0.109261	0.367962		3	0.31	0.0673476	0.0138577	0.360472		3	0.24	0.0361944	0.00030613	0.01763	0.153627
			6	0.42	0.104971	0.386816		6	0.3	0.0671368	0.0182752	0.335686		6	0.24	0.0365502	0.00129229	0.0199265	0.140745
			9	0.4	0.0905101	0.340481		9	0.29	0.0668562	0.023231	0.317174		9	0.24	0.0368886	0.00212159	0.0247771	0.144139
			12	0.39	0.0805389	0.333462		12	0.28	0.0654952	0.0265947	0.296682		12	0.24	0.0370733	0.00193972	0.0283026	0.144974
			15	0.38	0.0714602	0.315383		15	0.27	0.0651109	0.029233	0.28421		15	0.24	0.0371888	0.00166253	0.0315566	0.140747
			18	0.38	0.0631497	0.315579		18	0.27	0.0633114	0.0289976	0.261345		18	0.24	0.0371674	0.001702	0.0342523	0.139009
			21	0.37	0.0624716	0.325168		21	0.26	0.0623634	0.0307174	0.248058		21	0.23	0.0373988	0.00206189	0.0373639	0.141737
			24	0.37	0.0647259	0.326622		24	0.26	0.0613673	0.0306209	0.240051		24	0.23	0.0371248	0.00222234	0.0375146	0.134634
			27	0.36	0.0665237	0.317916		27	0.26	0.0596242	0.0293922	0.226443		27	0.23	0.0371178	0.00256964	0.0392461	0.133512
			30	0.35	0.0677418	0.319024		30	0.25	0.0584546	0.0283765	0.217884		30	0.23	0.0375911	0.00295959	0.0426756	0.136146
			33	0.35	0.0670465	0.306709		33	0.25	0.0571929	0.027215	0.210907		33	0.23	0.0374194	0.00307912	0.0445688	0.13633
			36	0.34	0.0667109	0.304442		36	0.25	0.0559683	0.0268689	0.199678		36	0.23	0.0376185	0.00349879	0.0452634	0.137941
			39	0.33	0.0667527	0.302965		39	0.25	0.055125	0.027453	0.19847		39	0.23	0.0374917	0.00376185	0.0457389	0.133425
			42	0.33	0.065861	0.29521		42	0.25	0.0538876	0.0265695	0.19079		42	0.23	0.0379105	0.00416321	0.0476988	0.133495
			45	0.32	0.0664672	0.294309		45	0.25	0.0533686	0.0277345	0.189697		45	0.23	0.0378787	0.00460555	0.0492455	0.135724
			48	0.32	0.0661047	0.285633		48	0.25	0.0527545	0.0285792	0.187141		48	0.23	0.038284	0.00534168	0.0525931	0.140102
			51	0.31	0.0660375	0.283976		51	0.25	0.0519765	0.0300326	0.186491		51	0.23	0.0386372	0.00618918	0.0547899	0.139697
			54	0.3	0.0652894	0.271182		54	0.24	0.0514174	0.0316739	0.181665		54	0.22	0.0386501	0.00689488	0.0536537	0.133353
			57	0.3	0.0648702	0.276132		57	0.24	0.0509763	0.03391	0.182796		57	0.22	0.0385036	0.00760109	0.0548257	0.129924
			60	0.29	0.0629713	0.265121		60	0.24	0.0499329	0.035766	0.175178		60	0.22	0.0388374	0.0087852	0.0535481	0.131365
			PGLP siRNA L11
			5% oxygen					21% oxygen						40% oxygen
			Time (min)	Mean	SE	Ttest to WT 5% O2		Time (min)	Mean	SE	Ttest to WT 5% O2	Ttest to WT 21% O2		Time (min)	Mean	SE	Ttest to WT 5% O2	Ttest to WT 21% O2	Ttest to WT 40% O2
			3	0.56	0.0454232	0.993066		3	0.38	0.0672375	0.042775	0.8794		3	0.24	0.0307202	0.0008353	0.119211	0.123628
			6	0.53	0.0431487	0.865659		6	0.37	0.0685826	0.0684001	0.924649		6	0.24	0.0322623	0.00233746	0.153117	0.145335
			9	0.5	0.0417597	0.811643		9	0.36	0.0696924	0.0973291	0.934159		9	0.25	0.0335407	0.00397704	0.187824	0.168
			12	0.48	0.0410585	0.862527		12	0.36	0.0691848	0.113294	0.987883		12	0.25	0.0344377	0.00496154	0.224047	0.188186
			15	0.47	0.0406576	0.910486		15	0.35	0.0690679	0.123698	0.98823		15	0.25	0.034376	0.00569158	0.248415	0.185834
			18	0.46	0.0417263	0.917661		18	0.34	0.0691415	0.128693	0.947796		18	0.24	0.0322773	0.00512937	0.261057	0.154906
			21	0.45	0.042755	0.878448		21	0.33	0.0683504	0.130623	0.90548		21	0.24	0.0303118	0.00477371	0.264783	0.126133
			24	0.44	0.0448012	0.807509		24	0.33	0.0686491	0.130391	0.878378		24	0.23	0.0284941	0.00390754	0.257569	0.0934401
			27	0.43	0.0475081	0.737553		27	0.32	0.0676669	0.124267	0.830998		27	0.23	0.0254528	0.00245895	0.253519	0.0655536
			30	0.42	0.05016	0.662785		30	0.32	0.065958	0.114446	0.785811		30	0.22	0.0238106	0.00168204	0.236747	0.04596
			33	0.41	0.0537765	0.596424		33	0.31	0.0644328	0.107122	0.746658		33	0.22	0.0227071	0.00123337	0.222597	0.035492
			36	0.39	0.0580118	0.535149		36	0.3	0.0628539	0.0989084	0.680562		36	0.21	0.0225022	0.00120851	0.217319	0.028805
			39	0.38	0.062944	0.488696		39	0.3	0.0611087	0.0948903	0.651872		39	0.21	0.022677	0.00130941	0.207407	0.0261501
			42	0.37	0.0665763	0.432779		42	0.29	0.058509	0.0814677	0.578693		42	0.2	0.0229371	0.00133162	0.200065	0.0227664
			45	0.36	0.0714166	0.410245		45	0.29	0.0572252	0.0801695	0.553012		45	0.2	0.0244432	0.00194947	0.19713	0.0231986
			48	0.35	0.0745254	0.387478		48	0.29	0.054885	0.0726844	0.505697		48	0.2	0.0251337	0.00227234	0.185608	0.0216032
			51	0.34	0.0769147	0.383424		51	0.28	0.0527112	0.0671694	0.459965		51	0.19	0.025919	0.00278856	0.179805	0.0211556
			54	0.33	0.0780573	0.369058		54	0.28	0.050713	0.0627273	0.417793		54	0.19	0.0266083	0.00357637	0.173331	0.0206311
			57	0.32	0.0793034	0.365966		57	0.28	0.0492064	0.0615955	0.395495		57	0.19	0.0272708	0.00434168	0.170654	0.0199332
			60	0.31	0.0796372	0.360224		60	0.28	0.0478787	0.0629771	0.36768		60	0.19	0.0281292	0.00552883	0.164963	0.0211716

## Sheet: Transpiration
			Gas-exchange parameters of Flaveria bidentis PGLP siRNA lines at varying oxygen concentrations
								Transpiration rate (Tr)
			Wild type Fb
			5% oxygen					21% oxygen						40% oxygen
			Time (min)	Mean	SE			Time (min)	Mean	SE	Ttest to WT 5% O2			Time (min)	Mean	SE	Ttest to WT 5% O2	Ttest to WT 21% O2
			3	9.78	0.709957			3	8.26	0.300272	0.0962726			3	5.74	0.266799	0.0017854	0.00076199
			6	9.52	0.534141			6	8.2	0.291009	0.0729293			6	5.83	0.279109	0.0008736	0.00108867
			9	9.31	0.455897			9	8.12	0.306993	0.0732481			9	5.95	0.281781	0.0007668	0.00201433
			12	9.16	0.402642			12	8.02	0.303956	0.0649472			12	6.07	0.300377	0.00084691	0.00382321
			15	9.06	0.376185			15	7.87	0.329615	0.0537518			15	6.15	0.311851	0.0009954	0.00913768
			18	9.03	0.359684			18	7.67	0.33196	0.0322614			18	6.24	0.330692	0.00124946	0.0223363
			21	8.97	0.344925			21	7.46	0.34812	0.0215122			21	6.29	0.329153	0.00134899	0.0503271
			24	9.01	0.338381			24	7.26	0.333105	0.010488			24	6.36	0.343462	0.00153915	0.108283
			27	8.97	0.322505			27	7.09	0.35125	0.00764592			27	6.4	0.333956	0.00147492	0.204908
			30	8.96	0.302285			30	6.93	0.335267	0.00411576			30	6.45	0.348867	0.00158737	0.354297
			33	8.94	0.292532			33	6.8	0.345787	0.00325916			33	6.48	0.355082	0.00172777	0.53224
			36	8.91	0.274894			36	6.7	0.343442	0.00237005			36	6.52	0.356848	0.0018286	0.738713
			39	8.88	0.282351			39	6.59	0.341962	0.00206827			39	6.54	0.361768	0.00224251	0.935558
			42	8.86	0.283788			42	6.49	0.328438	0.00158369			42	6.61	0.366865	0.00281323	0.829146
			45	8.81	0.293569			45	6.4	0.3298	0.00160431			45	6.62	0.363323	0.00338561	0.678069
			48	8.77	0.286171			48	6.32	0.315481	0.00118324			48	6.66	0.369348	0.00396776	0.510036
			51	8.72	0.295027			51	6.25	0.314009	0.00121664			51	6.68	0.366648	0.00490029	0.404876
			54	8.67	0.281436			54	6.18	0.307508	0.0010018			54	6.72	0.37591	0.00608392	0.309265
			57	8.62	0.302692			57	6.12	0.308686	0.00117298			57	6.75	0.372377	0.00801865	0.241263
			60	8.56	0.304252			60	6.08	0.301962	0.00116985			60	6.77	0.374289	0.0100273	0.200506
			PGLP siRNA L3
			5% oxygen					21% oxygen						40% oxygen
			Time (min)	Mean	SE	Ttest to WT 5% O2		Time (min)	Mean	SE	Ttest to WT 5% O2	Ttest to WT 21% O2		Time (min)	Mean	SE	Ttest to WT 5% O2	Ttest to WT 21% O2	Ttest to WT 40% O2
			3	7.96	2.02517	0.470551		3	6.47	1.28637	0.104147	0.297183		3	4.26	0.672101	0.0025871	0.0145107	0.144943
			6	7.76	1.96159	0.467367		6	6.33	1.29643	0.118244	0.285293		6	4.27	0.718795	0.00423111	0.0197851	0.150071
			9	7.58	1.75561	0.430154		9	6.18	1.29888	0.12563	0.27258		9	4.34	0.786409	0.00918479	0.0276495	0.166779
			12	7.48	1.57338	0.398174		12	6.09	1.28753	0.129217	0.26891		12	4.39	0.834547	0.0149959	0.036136	0.171269
			15	7.46	1.4411	0.383117		15	5.91	1.26462	0.120019	0.258126		15	4.45	0.871801	0.0203438	0.0451979	0.181986
			18	7.52	1.28826	0.363647		18	5.77	1.19539	0.102078	0.249683		18	4.51	0.897643	0.024309	0.0576481	0.184825
			21	7.49	1.30151	0.372677		21	5.59	1.12998	0.0844706	0.233326		21	4.53	0.937158	0.0295747	0.0741085	0.192722
			24	7.46	1.30664	0.357275		24	5.47	1.07961	0.0702644	0.232195		24	4.58	0.932999	0.0298006	0.0888363	0.187414
			27	7.35	1.35745	0.354392		27	5.33	1.01971	0.0588955	0.219482		27	4.6	0.964299	0.0343798	0.10879	0.193454
			30	7.31	1.37338	0.351513		30	5.23	0.996424	0.0538595	0.222829		30	4.62	0.979356	0.0373703	0.12995	0.193915
			33	7.28	1.38313	0.352299		33	5.1	0.945302	0.0451918	0.205793		33	4.66	0.998291	0.0410275	0.154036	0.202491
			36	7.25	1.38198	0.350742		36	5.01	0.913689	0.0410476	0.19764		36	4.66	1.00324	0.0430787	0.169812	0.195951
			39	7.2	1.38673	0.350048		39	4.91	0.894018	0.0369476	0.192327		39	4.68	1.01466	0.0450441	0.19316	0.199642
			42	7.18	1.35742	0.340094		42	4.87	0.868708	0.0338102	0.193639		42	4.68	1.0252	0.046542	0.212407	0.192756
			45	7.11	1.38395	0.344784		45	4.78	0.853383	0.0309566	0.186893		45	4.68	1.04554	0.0496814	0.2364	0.197429
			48	7.06	1.36011	0.33393		48	4.72	0.836468	0.0292332	0.186578		48	4.72	1.04778	0.0520703	0.263597	0.197759
			51	6.97	1.35729	0.325942		51	4.66	0.806194	0.0257179	0.176767		51	4.73	1.06814	0.0557255	0.288701	0.201609
			54	6.87	1.33579	0.309562		54	4.6	0.799679	0.0258191	0.176008		54	4.73	1.06542	0.0574871	0.302513	0.192992
			57	6.85	1.32996	0.313588		57	4.55	0.784073	0.0231813	0.172487		57	4.75	1.07539	0.0599553	0.330678	0.196349
			60	6.77	1.29477	0.298487		60	4.53	0.772962	0.022643	0.172417		60	4.75	1.07757	0.0619607	0.341779	0.192875
			PGLP siRNA L11
			5% oxygen					21% oxygen						40% oxygen
			Time (min)	Mean	SE	Ttest to WT 5% O2		Time (min)	Mean	SE	Ttest to WT 5% O2	Ttest to WT 21% O2		Time (min)	Mean	SE	Ttest to WT 5% O2	Ttest to WT 21% O2	Ttest to WT 40% O2
			3	8.35	1.81697	0.523934		3	6.96	1.39905	0.169366	0.452482		3	4.17	0.445096	0.00139631	0.129958	0.0234737
			6	8.06	1.71591	0.489853		6	6.87	1.38477	0.186346	0.440348		6	4.12	0.431754	0.000537	0.131094	0.0173729
			9	7.86	1.63306	0.471447		9	6.82	1.35966	0.200948	0.442188		9	4.12	0.433209	0.00047665	0.131771	0.0138416
			12	7.76	1.60755	0.478215		12	6.7	1.37055	0.207492	0.436144		12	4.17	0.420407	0.0004751	0.152544	0.012501
			15	7.71	1.56557	0.482192		15	6.58	1.35894	0.203564	0.44685		15	4.2	0.404501	0.00045669	0.168606	0.011582
			18	7.7	1.56051	0.486423		18	6.45	1.36783	0.194274	0.469057		18	4.24	0.385048	0.00039205	0.195177	0.0109851
			21	7.67	1.53417	0.485725		21	6.31	1.35076	0.18168	0.488229		21	4.26	0.378802	0.00039772	0.217465	0.00991557
			24	7.63	1.5484	0.470615		24	6.17	1.31789	0.157639	0.49781		24	4.25	0.38343	0.00041601	0.234368	0.00959474
			27	7.62	1.54148	0.475131		27	6.04	1.31185	0.148457	0.510775		27	4.26	0.380136	0.00044132	0.263455	0.00837085
			30	7.59	1.53264	0.465371		30	5.89	1.28893	0.133545	0.507928		30	4.24	0.406746	0.00073336	0.288481	0.00911917
			33	7.58	1.53729	0.469377		33	5.75	1.25467	0.119413	0.494222		33	4.23	0.402	0.00074463	0.313291	0.00878998
			36	7.54	1.52853	0.4659		36	5.61	1.24619	0.111329	0.477222		36	4.22	0.424037	0.00120409	0.352194	0.00869853
			39	7.52	1.51276	0.464681		39	5.48	1.21711	0.101166	0.464711		39	4.23	0.42182	0.00113188	0.385848	0.0087708
			42	7.45	1.51648	0.452817		42	5.35	1.20413	0.0931215	0.445378		42	4.22	0.430608	0.00127324	0.428124	0.00832794
			45	7.43	1.50929	0.458225		45	5.26	1.17786	0.0868722	0.435683		45	4.24	0.455823	0.00172769	0.46667	0.00905392
			48	7.38	1.49403	0.450732		48	5.15	1.15983	0.0810951	0.421904		48	4.24	0.461206	0.00198887	0.507053	0.00894672
			51	7.38	1.47179	0.460027		51	5.03	1.15535	0.0774634	0.404809		51	4.25	0.463753	0.00201783	0.563835	0.00869486
			54	7.32	1.44702	0.452408		54	4.93	1.15279	0.0758836	0.392163		54	4.27	0.466263	0.00242075	0.623251	0.00895749
			57	7.3	1.42379	0.453967		57	4.84	1.12355	0.0693134	0.3741		57	4.3	0.456446	0.0019738	0.676124	0.00844545
			60	7.25	1.40489	0.45244		60	4.78	1.11962	0.0684299	0.36426		60	4.32	0.46489	0.00230206	0.724455	0.00877544

## Sheet: CiCa ratio
			Gas-exchange parameters of Flaveria bidentis PGLP siRNA lines at varying oxygen concentrations
								Ci/Ca ratio
			Wild type Fb
			5% oxygen					21% oxygen						40% oxygen
			Time (min)	Mean	SE			Time (min)	Mean	SE	Ttest to WT 5% O2			Time (min)	Mean	SE	Ttest to WT 5% O2	Ttest to WT 21% O2
			3	0.77	0.0150408			3	0.65	0.0203609	0.00239463			3	0.59	0.0271241	0.00120077	0.181395
			6	0.74	0.0223181			6	0.64	0.0218474	0.0148331			6	0.6	0.0260228	0.00607232	0.325761
			9	0.72	0.0258993			9	0.63	0.0217143	0.0349846			9	0.6	0.0269693	0.020505	0.49586
			12	0.71	0.0259438			12	0.62	0.0239666	0.0574626			12	0.61	0.0305585	0.0464258	0.668761
			15	0.7	0.0243585			15	0.62	0.0236776	0.0626891			15	0.61	0.0292225	0.0539554	0.732603
			18	0.69	0.0229863			18	0.61	0.0239064	0.0622362			18	0.61	0.0321537	0.0794885	0.857251
			21	0.68	0.0217816			21	0.61	0.0245034	0.0704346			21	0.61	0.0325127	0.100112	0.924942
			24	0.68	0.0199741			24	0.61	0.0241678	0.0633576			24	0.6	0.0360046	0.110067	0.896647
			27	0.68	0.0201757			27	0.6	0.0241469	0.0603808			27	0.61	0.0340213	0.13188	0.932499
			30	0.68	0.0198655			30	0.6	0.025062	0.0570959			30	0.61	0.0341656	0.127345	0.905699
			33	0.67	0.0203286			33	0.6	0.0271395	0.0788479			33	0.61	0.0381273	0.1702	0.928416
			36	0.67	0.0195087			36	0.6	0.0256127	0.0695251			36	0.61	0.0366298	0.178631	0.866766
			39	0.67	0.0198873			39	0.6	0.0269018	0.0803945			39	0.61	0.0374058	0.212411	0.816463
			42	0.66	0.0212652			42	0.6	0.0268279	0.106505			42	0.6	0.03865	0.226828	0.909556
			45	0.66	0.0199994			45	0.6	0.0279006	0.0959469			45	0.61	0.036429	0.220221	0.820718
			48	0.66	0.0226429			48	0.6	0.0270297	0.105317			48	0.6	0.0400746	0.246355	0.872746
			51	0.65	0.0231839			51	0.59	0.02696	0.14497			51	0.61	0.0384379	0.381283	0.727433
			54	0.65	0.0223582			54	0.59	0.028515	0.170579			54	0.61	0.0400318	0.435325	0.725565
			57	0.64	0.0217309			57	0.59	0.0276361	0.174915			57	0.61	0.0387245	0.472559	0.688102
			60	0.64	0.0241683			60	0.59	0.0291365	0.239252			60	0.61	0.0399464	0.521655	0.732747
			PGLP siRNA L3
			5% oxygen					21% oxygen						40% oxygen
			Time (min)	Mean	SE	Ttest to WT 5% O2		Time (min)	Mean	SE	Ttest to WT 5% O2	Ttest to WT 21% O2		Time (min)	Mean	SE	Ttest to WT 5% O2	Ttest to WT 21% O2	Ttest to WT 40% O2
			3	0.72	0.0559509	0.477636		3	0.64	0.0500218	0.114069	0.985603		3	0.67	0.0421272	0.11451	0.686828	0.231244
			6	0.7	0.064047	0.60557		6	0.64	0.0555421	0.189419	0.993297		6	0.68	0.0420855	0.273285	0.435787	0.197137
			9	0.68	0.0684047	0.658326		9	0.63	0.0602901	0.267325	0.992587		9	0.68	0.0416093	0.482651	0.336938	0.196835
			12	0.67	0.0676131	0.689685		12	0.63	0.059081	0.31097	0.964465		12	0.69	0.0426397	0.772059	0.256783	0.183822
			15	0.67	0.0591818	0.696945		15	0.62	0.0590446	0.315756	0.988527		15	0.69	0.0442043	0.866499	0.262623	0.204053
			18	0.67	0.0498089	0.780297		18	0.61	0.0604548	0.310134	0.938392		18	0.69	0.0435584	0.975321	0.211365	0.191753
			21	0.67	0.0474182	0.812075		21	0.61	0.0647273	0.351846	0.936201		21	0.69	0.0455956	0.88208	0.214937	0.209299
			24	0.66	0.0525028	0.760658		24	0.6	0.0627068	0.333401	0.914211		24	0.7	0.04146	0.75897	0.158997	0.159351
			27	0.65	0.0570905	0.679216		27	0.6	0.0650543	0.342243	0.919753		27	0.69	0.0481033	0.846962	0.21751	0.248392
			30	0.64	0.0590197	0.600137		30	0.6	0.0605226	0.324883	0.965832		30	0.69	0.0456962	0.799065	0.180376	0.215176
			33	0.64	0.0566574	0.575728		33	0.6	0.0600782	0.328825	0.942655		33	0.69	0.0492637	0.798419	0.215119	0.25475
			36	0.63	0.0560975	0.559466		36	0.59	0.0624438	0.326462	0.90009		36	0.69	0.0487954	0.786345	0.210592	0.264769
			39	0.63	0.0557522	0.548766		39	0.6	0.0587229	0.372849	0.965371		39	0.68	0.0496247	0.779639	0.216926	0.28963
			42	0.62	0.0536927	0.532732		42	0.6	0.0561135	0.368828	0.998414		42	0.69	0.050475	0.715885	0.221468	0.267523
			45	0.62	0.0549419	0.480929		45	0.6	0.0569416	0.3791	0.959526		45	0.7	0.0500394	0.607395	0.175904	0.228528
			48	0.61	0.0568695	0.449181		48	0.6	0.0559571	0.381169	0.952064		48	0.69	0.0532141	0.659263	0.206343	0.258119
			51	0.6	0.0586569	0.483033		51	0.6	0.0569912	0.425029	0.978765		51	0.69	0.0534544	0.564894	0.201329	0.290736
			54	0.59	0.0604871	0.457647		54	0.6	0.0565236	0.462513	0.949758		54	0.69	0.0559622	0.529598	0.209105	0.302251
			57	0.59	0.0606925	0.445821		57	0.6	0.0555263	0.500288	0.909836		57	0.69	0.0528068	0.473056	0.184192	0.281667
			60	0.58	0.0628334	0.436321		60	0.6	0.055782	0.576951	0.870375		60	0.69	0.0521667	0.441019	0.18381	0.273446
			PGLP siRNA L11
			5% oxygen					21% oxygen						40% oxygen
			Time (min)	Mean	SE	Ttest to WT 5% O2		Time (min)	Mean	SE	Ttest to WT 5% O2	Ttest to WT 21% O2		Time (min)	Mean	SE	Ttest to WT 5% O2	Ttest to WT 21% O2	Ttest to WT 40% O2
			3	0.91	0.00671757	0.00105132		3	0.95	0.00871881	0.00027679	0.0001695		3	0.96	0.00389913	0.0007214	0.412704	9.9206e-05
			6	0.91	0.0059166	0.00352161		6	0.95	0.00897391	0.0011109	0.00020752		6	0.97	0.00132871	0.00203899	0.138234	7.3968e-05
			9	0.91	0.00971799	0.00285411		9	0.95	0.00988698	0.00134265	0.0001429		9	0.97	0.00197497	0.00228279	0.178495	8.8546e-05
			12	0.91	0.0108662	0.0019139		12	0.95	0.010362	0.00102287	0.00021958		12	0.96	0.00685669	0.00141961	0.543874	0.0001954
			15	0.91	0.0121972	0.00101612		15	0.96	0.00886902	0.00073225	0.00024373		15	0.97	0.00622287	0.00098797	0.547509	0.00014629
			18	0.91	0.0117486	0.00068506		18	0.96	0.00692451	0.00067929	0.00034914		18	0.97	0.00664662	0.00065973	0.562969	0.00023172
			21	0.92	0.0125729	0.00040262		21	0.96	0.00966201	0.00029581	0.00023542		21	0.97	0.00458011	0.00063817	0.247889	0.00022364
			24	0.92	0.00980146	0.00032202		24	0.96	0.00988064	0.00015729	0.00019907		24	0.97	0.00533684	0.00038416	0.413678	0.00035523
			27	0.92	0.0112349	0.00024795		27	0.96	0.00974392	0.00016558	0.00019502		27	0.97	0.00397085	0.0004988	0.349034	0.00028595
			30	0.92	0.0117277	0.00020536		30	0.95	0.0103932	0.00014492	0.00022136		30	0.97	0.00812744	0.00019744	0.3966	0.00032117
			33	0.92	0.010831	0.00023769		33	0.96	0.00961962	0.00017657	0.00038036		33	0.96	0.00953664	0.0001683	0.753066	0.00057284
			36	0.93	0.00930581	0.00023239		36	0.96	0.00844888	0.00016294	0.0003243		36	0.97	0.00675309	0.00023279	0.655943	0.00044025
			39	0.93	0.00983191	0.00020499		39	0.96	0.00701329	0.00025012	0.00050755		39	0.97	0.00689426	0.00022605	0.339844	0.00046191
			42	0.93	0.00985085	0.0002942		42	0.96	0.00904239	0.00022012	0.0003725		42	0.97	0.00584355	0.00039178	0.451919	0.00052059
			45	0.93	0.00981245	0.00020469		45	0.96	0.00695155	0.00023885	0.000573		45	0.97	0.0058329	0.00029429	0.626081	0.00040766
			48	0.93	0.0101208	0.00040256		48	0.97	0.00721661	0.0003984	0.00045964		48	0.97	0.00829814	0.00031458	0.86903	0.00061006
			51	0.93	0.0116505	0.00029578		51	0.96	0.00734834	0.00040674	0.00045159		51	0.97	0.00266479	0.00078323	0.837232	0.00055263
			54	0.93	0.0101111	0.00028557		54	0.96	0.00807206	0.00029629	0.00054383		54	0.96	0.00463846	0.00053668	0.678768	0.00069832
			57	0.93	0.0112801	0.00018371		57	0.96	0.00596736	0.0003592	0.00059491		57	0.97	0.00801336	0.00022865	0.898786	0.0006059
			60	0.93	0.0103922	0.0003639		60	0.96	0.00652304	0.00050084	0.00068813		60	0.97	0.00845806	0.00033656	0.663158	0.00065057
